# Supplementary material for: High-Throughput Screening to Identify Novel Compounds Affecting the Genome Editing Efficiency of CRISPR System
Source: Molecules. 2025 Apr 17;30(8):1811. doi: 10.3390/molecules30081811 (PMC12029788; doi:10.3390/molecules30081811)
Supplement: Supplementary file 1 [file molecules-30-01811-s001.zip]

Archive with 2 entries (2 files):
- Supplementary Material.pdf
- Table S5.xlsx
