# Supplementary material for: High-Throughput Screening to Identify Novel Compounds Affecting the Genome Editing Efficiency of CRISPR System
Source: Molecules. 2025 Apr 17;30(8):1811. doi: 10.3390/molecules30081811 (PMC12029788; doi:10.3390/molecules30081811)
Supplement: Supplementary file 1 [file molecules-30-01811-s001.zip › Table S5.xlsx]

## Sheet: Table S5a
Table S5(a). The IDs of compounds and the relative luminescences of the compounds
Compounds ID	Log (relative luminescence)
TSC-monobenzone	0.141991
TSC-enalapril maleate	0.0701174
TSC-carbenoxolone sodium	0.292962
TSC-bisoctrizole	0.217031
TSC-ractopamine hydrochloride	0.465726
TSC-rasagiline	0.267496
TSC-betazole hydrochloride	0.357178
TSC-tegaserod maleate	0.522586
TSC-prasugrel	0.0474934
TSC-ecamsule triethanolamine	0.239503
TSC-fluvoxamine maleate	-0.055551
TSC-doramectin	0.283242
TSC-quinestrol	0.227201
TSC-imipenem	0.0733412
TSC-mupirocin	0.0638379
TSC-roxatidine acetate hydrochloride	5.50476e-05
TSC-seratrodast	0.173839
TSC-cefoxitin sodium	0.0100683
TSC-sparfloxacin	0.0444518
TSC-suramin hexasodium	0.089041
TSC-voriconazole	-0.134313
TSC-lamivudine	0.310447
TSC-cefuroxime sodium	0.175436
TSC-idoxuridine	0.0259452
TSC-lomefloxacin hydrochloride	0.12031
TSC-ganciclovir	0.245767
TSC-cefamandole sodium	0.0932123
TSC-granisetron hydrochloride	0.0181349
TSC-doxofylline	-0.0176543
TSC-acenocoumarol	0.0251546
TSC-cetirizine hydrochloride	-0.0359767
TSC-phenylethyl alcohol	0.063312
TSC-doxapram hydrochloride	0.136274
TSC-ramoplanin [a2 shown; 2mm]	0.150341
TSC-meclocycline sulfosalicylate	0.112572
TSC-penfluridol	0.420088
TSC-acebutolol hydrochloride	0.135885
TSC-vincristine sulfate	0.655936
TSC-dutasteride	0.0766554
TSC-desloratidine	0.105609
TSC-quinaprilat	-0.0460274
TSC-fluticasone propionate	0.450564
TSC-mifepristone	0.382845
TSC-zalcitabine	0.121035
TSC-evans blue	0.207419
TSC-arginine hydrochloride	0.0814242
TSC-procarbazine hydrochloride	0.0996173
TSC-omeprazole	0.133753
TSC-cefprozil	0.065536
TSC-mannitol	0.0287606
TSC-phenformin hydrochloride	-0.0639873
TSC-milnacipran hydrochloride	0.432242
TSC-sildenafil citrate	0.303844
TSC-nalidixic acid	-0.0403294
TSC-oseltamivir phosphate	0.0680313
TSC-benoxinate hydrochloride	0.0782123
TSC-ampyzine sulfate	0.270213
TSC-sulfaquinoxaline sodium	0.027746
TSC-potassium p-aminobenzoate	0.107841
TSC-promethazine hydrochloride	0.0991463
TSC-esomeprazole potassium	0.0936666
TSC-docusate sodium	0.439345
TSC-almotriptan	0.163285
TSC-scopolamine hydrobromide	0.155447
TSC-trandolapril	0.242669
TSC-oxymetazoline hydrochloride	0.000425398
TSC-oxytetracycline	0.226232
TSC-papaverine hydrochloride	-0.122268
TSC-pargyline hydrochloride	0.174508
TSC-ethopabate	0.22588
TSC-phenazopyridine hydrochloride	0.283729
TSC-phenelzine sulfate	0.215274
TSC-phenytoin sodium	0.209373
TSC-pheniramine maleate	0.112075
TSC-methacycline hydrochloride	0.184543
TSC-puromycin dihydrochloride	-0.310372
TSC-nalbuphine hydrochloride	0.182565
TSC-meropenem	0.117456
TSC-minaprine hydrochloride	0.174371
TSC-leflunomide	0.557524
TSC-zaleplon	0.14035
TSC-saxagliptin	0.0868913
TSC-parachlorophenol	0.104693
TSC-letrozole	0.0708701
TSC-anastrozole	0.0441944
TSC-oxaliplatin	0.12805
TSC-chlorindanol	0.153467
TSC-nafronyl oxalate	0.125675
TSC-levosimendan	0.249722
TSC-bicalutamide	0.0930378
TSC-halothane	0.163897
TSC-trilostane	-0.456312
TSC-hydroquinone	0.243048
TSC-griseofulvin	0.23693
TSC-pinacidil	0.0111494
TSC-verapamil hydrochloride	0.161311
TSC-inamrinone	0.202525
TSC-acetaminophen	0.17077
TSC-aspirin	0.0824203
TSC-chlorocresol	0.0826519
TSC-ciclopirox olamine	0.532025
TSC-cresol	0.210645
TSC-pyrithione zinc	-0.0859199
TSC-nicotine bitartrate	0.0412142
TSC-methenamine	0.0972814
TSC-phenolphthalein	0.13361
TSC-cyacetacide	0.0445317
TSC-piperazine	0.141399
TSC-propylthiouracil	0.0727846
TSC-resorcinol	0.138913
TSC-roxarsone	0.134493
TSC-thiabendazole	0.314961
TSC-thimerosal	-0.869188
TSC-warfarin	0.077808
TSC-phenylmercuric acetate	-0.274812
TSC-strychnine	0.0488084
TSC-cimetidine	0.148781
TSC-brucine	-0.19886
TSC-cefepime hydrochloride	0.133465
TSC-cisplatin	0.098864
TSC-cycloheximide	-0.179327
TSC-tubocurarine chloride	0.0315901
TSC-levamisole hydrochloride	-0.782038
TSC-sulfanilate zinc	-0.178459
TSC-thiram	-0.677302
TSC-milrinone	-0.13785
TSC-isosorbide mononitrate	-0.0614503
TSC-citalopram hydrobromide	-0.332067
TSC-escitalopram oxalate	-0.170419
TSC-amitraz	-0.333391
TSC-chlorophyllide cu complex na salt	0.102137
TSC-clopidol	0.069537
TSC-malathion	0.0737066
TSC-fipronil	-0.11927
TSC-methylatropine nitrate	0.0306668
TSC-zinc undecylenate	0.0256539
TSC-arsanilic acid	-0.139943
TSC-tetramizole hydrochloride	0.561185
TSC-sucralfate	0.176242
TSC-trichlorfon	-0.124284
TSC-arsenic trioxide	0.494226
TSC-trospium chloride	0.0848025
TSC-merbromin	0.235828
TSC-abamectin (avermectin b1a shown)	-0.384241
TSC-closantel	0.570996
TSC-permethrin	-0.118533
TSC-carvedilol phosphate	0.0986099
TSC-colesevalam hydrochloride (high mol wt copolymer @10mg/ml)	0.117022
TSC-diclazuril	-0.173412
TSC-cefmetazole sodium	0.0643792
TSC-nifursol	0.182197
TSC-lindane	0.154135
TSC-aspartic acid (l)	0.141842
TSC-mangafodipir trisodium	0.101284
TSC-carboplatin	0.164221
TSC-ethanolamine oleate	0.0880718
TSC-phenothiazine	0.288925
TSC-urethane	0.123456
TSC-mequinol	0.278349
TSC-propiolactone	0.0679068
TSC-prenyletin	0.0691254
TSC-carapin-8(9)-ene	0.0448687
TSC-3-deoxy-3beta-hydroxyangolensic acid methyl ester	-0.0319422
TSC-3alpha-acetoxydihydrodeoxygedunin	-0.0530268
TSC-7-desacetoxy-6,7-dehydrogedunin	-0.248081
TSC-3-deoxo-3beta-hydroxymexicanolide 16-enol ether	0.0875717
TSC-turraeanthin	0.153358
TSC-1,7-dideacetoxy-1,7-dioxo-3-deacetylkhivorin	-0.195026
TSC-allopregnanolone	-0.0379087
TSC-icariin	0.26899
TSC-resveratrol	0.758745
TSC-fraxidin methyl ether	0.0425355
TSC-deacetoxy(7)-7-oxokhivorinic acid	-0.0110977
TSC-iriginol hexaacetate	0.0938638
TSC-bussein	0.0545776
TSC-solanesyl acetate	0.0799862
TSC-sitosteryl acetate	0.155853
TSC-primuletin	0.217944
TSC-dihydrofissinolide	0.186602
TSC-ergosterol	0.193886
TSC-xylocarpus a	0.0953035
TSC-peucenin	0.0302696
TSC-heteropeucenin, methyl ether	0.0430619
TSC-obliquin	0.0787503
TSC-oleanoic acid	-0.0315884
TSC-friedelin	0.0986604
TSC-ptaeroxylin	0.178061
TSC-oxonitine	0.0980068
TSC-gitoxigenin diacetate	0.532252
TSC-cotarnine chloride	0.0900858
TSC-chukrasin methyl ether	0.163585
TSC-2-methyl gramine	0.0556243
TSC-xanthyletin	0.284966
TSC-angolensin (r)	-0.00261656
TSC-3alpha-hydroxy-4,4-bisnor-8,11,13-podocarpatriene	0.143028
TSC-dihydrogedunic acid, methyl ester	0.0685914
TSC-3beta-hydroxydeoxodihydrodeoxygedunin	0.0924282
TSC-12a-hydroxy-9-demethylmunduserone-8-carboxylic acid	0.0399976
TSC-haematoxylin	-0.0213614
TSC-mundulone	0.0698244
TSC-anthothecol	0.0589622
TSC-brazilin	0.124059
TSC-leoidin	0.189357
TSC-fumarprotocetraric acid	0.0130692
TSC-lecanoric acid	0.0901464
TSC-obtusaquinone	-0.0722682
TSC-antiarol	0.122316
TSC-theaflavin	0.049183
TSC-pectolinarin	0.102337
TSC-isotectorigenin, 7-methyl ether	0.239242
TSC-orsellinic acid, ethyl ester	0.22027
TSC-koparin	0.0242281
TSC-formononetin	0.383202
TSC-piscidic acid	0.0269685
TSC-entandrophragmin	0.0385824
TSC-mizoribine	0.0596275
TSC-anhydrobrazilic acid	0.145043
TSC-deoxysappanone b 7,4'-dimethyl ether	0.0411377
TSC-khivorin	-0.0752874
TSC-deacetylgedunin	-0.00751708
TSC-menthone	0.103268
TSC-salidroside	0.122442
TSC-n-methylbenzylamine hydrochloride	0.113596
TSC-3-deshydroxysappanol trimethyl ether	0.0672871
TSC-xanthone	0.267777
TSC-3-methylorsellinic acid	0.119774
TSC-chrysin	0.323924
TSC-gambogic acid	-0.16587
TSC-4-o-methylphloracetophenone	0.0212549
TSC-dilazep dihydrochloride	0.101594
TSC-hecogenin	0.10857
TSC-cryptotanshinone	0.132786
TSC-xanthurenic acid	0.161047
TSC-7,8-dihydroxyflavone	0.359407
TSC-ferulic acid	0.170537
TSC-kasugamycin hydrochloride	0.0607114
TSC-morin	0.25054
TSC-carnosine	0.32803
TSC-cadaverine tartrate	0.138389
TSC-anisomycin	0.0093404
TSC-mafenide hydrochloride	0.333332
TSC-artemether	0.265076
TSC-desvenlafaxine succinate	0.345149
TSC-cyclamic acid	0.304203
TSC-sanguinarine sulfate	0.264719
TSC-meclofenamate sodium	0.293547
TSC-medrysone	0.570091
TSC-megestrol acetate	0.504077
TSC-melphalan	0.462476
TSC-dactinomycin	-0.272959
TSC-metaproterenol	0.538911
TSC-omega-3-acid esters (epa shown)	0.232584
TSC-methimazole	0.307467
TSC-methocarbamol	0.291087
TSC-methotrexate(+/-)	0.724471
TSC-methoxamine hydrochloride	0.241301
TSC-olanzapine	0.331766
TSC-tazobactam	0.32546
TSC-pitavastatin calcium	0.23862
TSC-methylprednisolone	-0.816474
TSC-metronidazole	0.228959
TSC-fenspiride hydrochloride	0.318655
TSC-minoxidil	0.219973
TSC-mefexamide hydrochloride	0.180179
TSC-fluorescein	0.15305
TSC-dexpanthenol	0.233204
TSC-oxybutynin chloride	0.145242
TSC-carteolol hydrochloride	0.326221
TSC-propoxycaine hydrochloride	0.343136
TSC-naproxen(+)	0.445982
TSC-vinblastine sulfate	0.584411
TSC-cefotetan	0.261893
TSC-balsalazide disodium	0.270528
TSC-proparacaine hydrochloride	0.245292
TSC-norepinephrine	0.571174
TSC-norethindrone	0.252747
TSC-norethynodrel	0.203639
TSC-norfloxacin	0.32795
TSC-linagliptin	0.312162
TSC-olmesartan	0.37974
TSC-niacin	0.207103
TSC-novobiocin sodium	0.204435
TSC-nylidrin hydrochloride	0.50741
TSC-cefmenoxime hydrochloride	0.21817
TSC-ethyl vanillin	0.256924
TSC-mesoridazine besylate	0.309246
TSC-oxybenzone	0.27538
TSC-ritonavir	0.262446
TSC-oxyphenbutazone	0.162099
TSC-nortriptyline hydrochloride	0.273696
TSC-methsuximide	0.23035
TSC-levocetirizine dihydrochloride	-0.078186
TSC-isobutamben	0.19868
TSC-abacavir sulfate	0.337135
TSC-phenacemide	0.179417
TSC-guanadrel sulfate	0.241895
TSC-naftifine hydrochloride	0.0771753
TSC-phenindione	0.232482
TSC-meprylcaine hydrochloride	0.330238
TSC-phenylbutazone	0.239041
TSC-fenofibrate	0.0136079
TSC-fenoprofen	0.226682
TSC-flufenamic acid	0.158235
TSC-hydroxyamphetamine hydrobromide	0.190922
TSC-fenbendazole	0.465062
TSC-ergonovine maleate	0.157153
TSC-mefenamic acid	0.25403
TSC-tibolone	0.225766
TSC-cyclobenzaprine hydrochloride	0.171219
TSC-probucol	0.1791
TSC-mebendazole	0.382974
TSC-dexlansoprazole	0.201431
TSC-ibandronate sodium	0.291972
TSC-flurofamide	0.293538
TSC-proglumide	0.231136
TSC-clofarabine	0.9327
TSC-atenolol	0.182445
TSC-solifenacin succinate	0.294766
TSC-pimozide	0.288427
TSC-sulisobenzone	0.246269
TSC-nefopam	-0.0450349
TSC-vorinostat	0.0786158
TSC-capecitabine	0.0651001
TSC-zolmitriptan	0.0931432
TSC-sulfachlorpyridazine	0.0577427
TSC-docetaxel	0.0170618
TSC-sulfadimethoxine	0.157113
TSC-sulfamonomethoxine	0.0556808
TSC-gefitinib	0.297056
TSC-dasatinib	0.613145
TSC-sulpiride	-0.126699
TSC-paliperidone	-0.500203
TSC-suloctidil	0.105604
TSC-ramelteon	-0.169872
TSC-sulfameter	0.106398
TSC-sulfamethoxypyridazine	0.0617377
TSC-armodafinil	0.119648
TSC-saccharin	-0.0531747
TSC-phensuccimide	0.216823
TSC-flurandrenolide	0.551219
TSC-piperacetazine	0.0357642
TSC-lofexidine hydrochloride	0.023251
TSC-flunisolide	0.439741
TSC-flumethasone	0.457499
TSC-xylazine	0.479525
TSC-tolazamide	0.36735
TSC-galantamine	0.0666894
TSC-meglutol	0.192109
TSC-fulvestrant	0.0944732
TSC-ketoprofen	0.452537
TSC-lisinopril	0.0879963
TSC-dabigatran etexilate mesylate	0.194662
TSC-tepoxalin	0.341439
TSC-folic acid	0.356184
TSC-phthalylsulfathiazole	0.159716
TSC-succinylsulfathiazole	0.254172
TSC-tranexamic acid	0.12336
TSC-cephalexin	0.240996
TSC-oxolinic acid	0.277401
TSC-candesartan	0.383627
TSC-nelarabin	0.0668047
TSC-temozolamide	0.127823
TSC-moxidectin	0.0907132
TSC-fenoldipam mesylate	0.48465
TSC-diaveridine	-0.219375
TSC-lomustine	0.137023
TSC-vilazodone hydrochloride	0.167027
TSC-ofloxacin	0.126291
TSC-bezafibrate	0.245553
TSC-algestone acetophenide	0.243202
TSC-penciclovir	0.0902356
TSC-nefazodone hydrochloride	-0.218548
TSC-riboflavin	0.189268
TSC-bupropion	0.170418
TSC-aspartame	-0.42102
TSC-ascorbyl palmitate	0.29933
TSC-terpene hydrate	0.177877
TSC-niacinamide	0.156392
TSC-propranolol hydrochloride (+/-)	0.206815
TSC-methscopolamine bromide	0.177846
TSC-edrophonium chloride	0.130978
TSC-tilorone	0.127555
TSC-clomipramine hydrochloride	0.187449
TSC-artesunate	-0.0809591
TSC-troclosene potassium	0.118949
TSC-diflorasone diacetate	0.41733
TSC-sodium monofluorophosphate	0.171341
TSC-flunixin meglumine	0.16355
TSC-mephenesin	0.221985
TSC-dehydroacetic acid	0.032556
TSC-sulfadoxine	-0.0312781
TSC-finasteride	0.0194307
TSC-pentetic acid	0.0820477
TSC-nikethamide	0.146218
TSC-hydrocortisone valerate	0.389654
TSC-ritanserin	0.0186467
TSC-crotamiton	0.0792909
TSC-zolpidem	0.229452
TSC-docosanol	0.197134
TSC-octodrine	0.135722
TSC-aceclidine	0.221612
TSC-capsaicin	-0.30262
TSC-fampridine	0.112152
TSC-nicergoline	0.06249
TSC-spiperone	-0.00317904
TSC-erythromycin estolate	0.0726618
TSC-spiramycin	0.281988
TSC-estradiol benzoate	0.262685
TSC-retinol	0.0874751
TSC-isotretinon	-0.0506575
TSC-mesna	0.0272331
TSC-buspirone hydrochloride	0.0717633
TSC-amiodarone hydrochloride	0.174923
TSC-foscarnet sodium	0.0959759
TSC-cefsulodin sodium	0.0258913
TSC-fosfomycin calcium	0.0310832
TSC-alprenolol	0.325589
TSC-liothyronine (l- isomer) sodium	0.177572
TSC-alrestatin	0.288045
TSC-proadifen hydrochloride	0.099846
TSC-isovaleramide	0.116188
TSC-symclosene	0.0882357
TSC-zidovudine [azt]	0.163099
TSC-acecainide hydrochloride	0.0596485
TSC-viomycin sulfate	0.0516951
TSC-tinidazole	0.0943084
TSC-edetate disodium	0.2895
TSC-ethosuximide	0.236535
TSC-piperidolate hydrochloride	0.166705
TSC-neostigmine bromide	0.277936
TSC-cyclosporine	-0.138825
TSC-ascorbic acid	0.0194007
TSC-menadione	0.105499
TSC-salicin	0.118787
TSC-monensin sodium (monensin a is shown)	0.159947
TSC-astemizole	0.15988
TSC-benzoic acid	0.237943
TSC-benzyl benzoate	0.278754
TSC-benzoyl peroxide	0.228192
TSC-betaine hydrochloride	0.117774
TSC-biotin	0.164729
TSC-aklomide	0.144953
TSC-nicotinyl alcohol tartrate	0.0529697
TSC-floxuridine	0.479943
TSC-altretamine	0.0192607
TSC-aminohippuric acid	0.0325385
TSC-mefloquine	0.194609
TSC-adiphenine hydrochloride	0.220919
TSC-quinapril hydrochloride	0.295168
TSC-amifostine	0.110882
TSC-iohexol	0.047927
TSC-tiapride hydrochloride	0.141328
TSC-bacampicillin hydrochloride	0.102104
TSC-bendroflumethiazide	-0.0026093
TSC-bepridil hydrochloride	0.0755381
TSC-bromhexine hydrochloride	0.0171171
TSC-carmustine	0.251505
TSC-ceftriaxone sodium trihydrate	0.227339
TSC-trimipramine maleate	0.20218
TSC-triflupromazine hydrochloride	0.0714556
TSC-trazodone hydrochloride	0.114621
TSC-firocoxib	-0.037299
TSC-thonzylamine hydrochloride	0.0718322
TSC-thiamphenicol	0.0337541
TSC-tenoxicam	0.0654802
TSC-chloroxine	-0.0615865
TSC-chlorprothixene hydrochloride	0.0309877
TSC-cinnarazine	0.164406
TSC-dantrolene sodium	0.130197
TSC-betamethasone 17,21-dipropionate	0.51768
TSC-erythrosine sodium	0.143032
TSC-edoxudine	0.125555
TSC-enoxacin	-0.037573
TSC-tranilast	-0.310024
TSC-phenethicillin potassium	0.0483934
TSC-perhexiline maleate	0.0583033
TSC-paromomycin sulfate	0.201937
TSC-methapyrilene hydrochloride	0.247607
TSC-tyloxapol	0.0903459
TSC-azilsartan kamedoxomil	0.139624
TSC-aceclofenac	-0.0195832
TSC-ajmaline	-0.0148708
TSC-rimantadine hydrochloride	-0.000368086
TSC-cytisine	-0.0174663
TSC-securinine	-0.516908
TSC-lufenuron	-0.124262
TSC-coumophos	-0.0863495
TSC-beta-escin	0.0609069
TSC-acetarsol	0.16576
TSC-lactose monohydrate	-0.419807
TSC-diosmin	0.00899652
TSC-anisodamine hydrobromide	-0.0200715
TSC-creatinine	0.117622
TSC-paroxypropione	0.125635
TSC-tenylidone	0.0824311
TSC-selenomethionine	0.0583565
TSC-proflavine hemisulfate	-0.332713
TSC-artemisinin	-0.127483
TSC-tiratricol	0.0799495
TSC-carbimazole	0.101028
TSC-picolamine	0.0315165
TSC-irinotecan hydrochloride	0.476814
TSC-procodazole	0.0675921
TSC-dimetridazole	0.232232
TSC-oxyclozanide	0.0135399
TSC-fosfosal	0.0661447
TSC-doxifluridine	0.0804515
TSC-formestane	0.158144
TSC-phenothrin	0.0519476
TSC-piperonyl butoxide	-0.0573565
TSC-acipimox	0.0818539
TSC-sulfacarbamide	0.0160293
TSC-pyrithyldione	0.0062906
TSC-spaglumic acid	0.0697342
TSC-nifenazone	0.0160007
TSC-erythritol	0.0933957
TSC-lacitol	0.0502876
TSC-amylene hydrate	0.122528
TSC-coumarin	0.191198
TSC-dextromethorphan hydrobromide	0.0510781
TSC-disulfiram	0.121572
TSC-isosorbide dinitrate	0.103022
TSC-erythromycin stearate	0.154243
TSC-broxyquinoline	-0.183659
TSC-pregnenolone	0.00311301
TSC-sulfanilamide	0.0976921
TSC-dichlorophen	-0.12335
TSC-dropropizine	0.178889
TSC-cyclandelate	0.111463
TSC-imatinib	0.0162513
TSC-nefiracetam	0.125942
TSC-racecadotril	0.118924
TSC-dinitolmide	0.206135
TSC-aloin	0.14763
TSC-sennoside a	0.222403
TSC-d-limonene	0.0739553
TSC-tandutinib	0.0957017
TSC-cinoctramide	0.192535
TSC-pidolic acid	0.0536836
TSC-nonivamide	0.101588
TSC-meparfylon	0.0671023
TSC-benzoclidine	0.0622198
TSC-carglumic acid	0.185039
TSC-dexfosfoserine	0.192654
TSC-allylthiourea	0.0954982
TSC-afalanine	0.137713
TSC-chlorobutanol	0.0734423
TSC-mexeneone	0.250379
TSC-guaiacol	0.109775
TSC-sorbitol	-0.166985
TSC-benzyl isothiocyanate	-0.0946607
TSC-fenclonine	0.0727656
TSC-vincamine	0.0820508
TSC-dixanthogen	0.0870553
TSC-fenaclon	0.156716
TSC-carbidopa	0.0830835
TSC-piconol	0.124186
TSC-nicopholine	0.111358
TSC-metyrapone	0.0865474
TSC-amlexanox	0.339515
TSC-isradipine	-0.0737333
TSC-cefuroxime axetil	-0.0982649
TSC-fexofenadine hydrochloride	-0.0828763
TSC-trifluridine	0.087261
TSC-sodium nitroprusside	-0.115625
TSC-avobenzone	-0.0681309
TSC-oxantel pamoate	-0.0485803
TSC-trimetozine	-0.121382
TSC-domperidone	-0.105555
TSC-cysteamine hydrochloride	-0.0354299
TSC-rofecoxib	-0.0838584
TSC-simvastatin	0.0181048
TSC-oxcarbazepine	-0.0427763
TSC-meloxicam sodium	-0.0372638
TSC-carvedilol	4.99029e-05
TSC-irbesartan	-0.27031
TSC-levofloxacin	-0.00480966
TSC-lithium citrate	-0.0722152
TSC-gatifloxacin	-0.0333804
TSC-miglitol	0.0391727
TSC-orlistat	0.0356438
TSC-moxifloxacin hydrochloride	-0.08444
TSC-pioglitazone hydrochloride	0.0547992
TSC-donepezil hydrochloride	-0.121027
TSC-fluvastatin	0.124696
TSC-pizotyline malate	-0.00748177
TSC-exemestane	-0.0390875
TSC-adipic acid	-0.0385197
TSC-ornidazole	0.0418051
TSC-ethynodiol diacetate	-0.0767271
TSC-estropipate	0.00925842
TSC-cinromide	0.023681
TSC-alclometazone dipropionate	0.27419
TSC-alendronate sodium	0.0445584
TSC-acarbose	0.086048
TSC-ropinirole hydrochloride	0.048533
TSC-quetiapine	0.0361847
TSC-rizatriptan benzoate	-0.0629514
TSC-famciclovir	-0.0266372
TSC-amlodipine besylate	-0.0605244
TSC-ezetimibe	-0.0240332
TSC-olmesartan medoxomil	0.0244525
TSC-ceftibuten	0.0565675
TSC-cefdinir	0.0115886
TSC-sibutramine hydrochloride	0.00547548
TSC-perindopril erbumine	-0.0109016
TSC-rosuvastatin calcium	0.0173187
TSC-moxalactam disodium	-0.00124307
TSC-prednicarbate	0.225503
TSC-deracoxib	-0.0493007
TSC-cilostazol	0.00564499
TSC-citicoline	-0.0656207
TSC-apramycin sulfate	0.122049
TSC-sertraline hydrochloride	0.00897971
TSC-minocycline hydrochloride	-0.00853674
TSC-telithromycin	-0.0676522
TSC-oxaprozin	-0.0595177
TSC-carbetapentane citrate	-0.0858935
TSC-nitazoxanide	0.360837
TSC-pefloxacine mesylate	0.00263097
TSC-methyclothiazide	-0.0115778
TSC-bifonazole	0.0285626
TSC-tylosin tartrate	0.0382173
TSC-sarafloxacin hydrochloride	-0.0384841
TSC-gadoteridol	0.0199193
TSC-chlormadinone acetate	0.0171822
TSC-oxiconazole nitrate	-0.03724
TSC-azaperone	0.0317695
TSC-ioxilan	-0.00968526
TSC-azelastine hydrochloride	-0.00430808
TSC-ketanserin tartrate	-0.0998874
TSC-tiletamine hydrochloride	-0.0522665
TSC-decoquinate	-0.0626505
TSC-cefditorin pivoxil	-0.125861
TSC-valacyclovir hydrochloride	-0.065431
TSC-duloxetine hydrochloride	0.0218436
TSC-nisoldipine	-0.197595
TSC-montelukast sodium	-9.26871e-06
TSC-benurestat	-0.0655633
TSC-benzoxiquine	-0.0379203
TSC-acriflavinium hydrochloride	-0.0986573
TSC-eltanolone	-0.092848
TSC-glutathione	-0.0244378
TSC-octocrylene	-0.160264
TSC-acedoben	-0.559738
TSC-amisulpride	-0.135649
TSC-octinoxate	-0.181101
TSC-lomerizine hydrochloride	-0.171667
TSC-moguisteine	-0.176957
TSC-pazufloxacin mesylate	-0.346196
TSC-oltipraz	-0.0693109
TSC-pranoprofen	-0.126027
TSC-prulifloxacin	0.0540429
TSC-pyronaridine tetraphosphate	0.0664614
TSC-pidotimod	-0.017685
TSC-rufloxacin hydrochloride	-0.0126882
TSC-tenatoprazole	0.0294279
TSC-tropisetron hydrochloride	-0.0603278
TSC-diminazene aceturate	-0.0114798
TSC-irsogladine maleate	-0.0322156
TSC-fasudil hydrochloride	-0.061676
TSC-aceglutamide	-0.0415532
TSC-bornyl acetate	-0.0311415
TSC-climbazole	0.0348453
TSC-cyromazine	-0.0254791
TSC-oxiniacic acid	-0.0693682
TSC-trichlormethine hydrochloride	0.101167
TSC-chlorindione	-0.0717997
TSC-benzyl alcohol	-0.108653
TSC-n-methyl (-)ephedrine [1r,2s]	0.011063
TSC-efloxate	-0.00712412
TSC-moroxydine hydrochloride	-0.0989708
TSC-lobeline hydrochloride	0.147236
TSC-mebhydrolin naphthalenesulfonate	-0.0199968
TSC-todralazine hydrochloride	-0.00305075
TSC-urapidil hydrochloride	0.0267385
TSC-methylprednisolone sodium succinate	0.252781
TSC-hexamethonium bromide	-0.223762
TSC-tulobuterol hydrochloride	0.269837
TSC-trimebutine maleate	0.0583433
TSC-carnitine (dl) hydrochloride	-0.343671
TSC-inosine	-0.0244908
TSC-pridinol methanesulfonate	-0.0729307
TSC-ancitabine hydrochloride	0.261749
TSC-bucetin	-0.0522303
TSC-lorglumide sodium	-0.0603438
TSC-secnidazole	0.0450525
TSC-tolperisone hydrochloride	-0.0149891
TSC-heptaminol hydrochloride	-0.092532
TSC-berberine chloride	-0.1007
TSC-protoporphyrin ix	0.0175628
TSC-pantethine	0.00292324
TSC-oxelaidin citrate	-0.0348129
TSC-pyritinol	-0.0108054
TSC-camylofine dihydrochloride	-0.0219162
TSC-meclofenoxate hydrochloride	0.0234233
TSC-cephalosporin c sodium	-0.123809
TSC-tilmicosin	-0.122116
TSC-octopamine hydrochloride	0.0485971
TSC-drofenine hydrochloride	-0.510105
TSC-ethaverine hydrochloride	-0.10251
TSC-fendiline hydrochloride	-0.19872
TSC-pamabrom	-0.0588164
TSC-bromopride	-0.0396857
TSC-pipemidic acid	-0.0284518
TSC-diacerin	0.121654
TSC-citiolone	0.0383827
TSC-rebamipide	0.0372667
TSC-piromidic acid	0.0286339
TSC-lipoamide	-0.0682823
TSC-metacetamol	-0.362993
TSC-quinine ethyl carbonate	-0.430727
TSC-hydroxytoluic acid	-0.0183204
TSC-levomenthol	-0.0388122
TSC-barbital	-0.273037
TSC-bronopol	-0.558434
TSC-moxisylyte hydrochoride	-0.0680473
TSC-oxedrine	0.189776
TSC-tioxolone	-0.70774
TSC-meticrane	-0.0955213
TSC-chlorpyrifos	0.0620559
TSC-bufexamac	-0.00250531
TSC-butylated hydroxytoluene	-0.0457815
TSC-glafenine	0.0820634
TSC-sulfaphenazole	-0.048982
TSC-suxibuzone	-0.00361083
TSC-tolfenamic acid	0.107258
TSC-bucladesine	0.0857782
TSC-d-phenylalanine	-0.0745569
TSC-retinyl acetate	-0.0665125
TSC-zaprinast	-0.128196
TSC-exalamide	-0.122006
TSC-thioctic acid	0.0348051
TSC-gliclazide	-0.0419992
TSC-nimustine	0.0354497
TSC-betamipron	0.0957005
TSC-ampiroxicam	-0.0337223
TSC-protionamide	-0.0380302
TSC-carmofur	0.0225697
TSC-proxyphylline	0.00280859
TSC-nialamide	-0.0124556
TSC-famprofazone	-0.0644621
TSC-flopropione	-0.0892297
TSC-acemetacin	-0.0204732
TSC-niflumic acid	0.0638349
TSC-aminohydroxybutyric acid	-0.0673357
TSC-hexestrol	-0.206572
TSC-cianidanol	-0.00402497
TSC-2-thiouracil	-0.00154448
TSC-loxoprofen	-0.113693
TSC-erdosteine	0.113186
TSC-clofibric acid	0.134216
TSC-aminopterin	0.15259
TSC-acexamic acid	0.0947629
TSC-acetyl-l-leucine	0.158526
TSC-benfotiamine	0.216314
TSC-bergapten	0.0659271
TSC-acetaminosalol	0.072053
TSC-aminothiazole	0.130282
TSC-chlorquinaldol	0.136067
TSC-sulbentine	0.194675
TSC-ipriflavone	0.0785812
TSC-ethenzamide	-0.304955
TSC-dibutyl phthalate	0.147678
TSC-gamma-aminobutyric acid	-0.100107
TSC-aminopyrine	-0.152601
TSC-alexidine hydrochloride	-0.349395
TSC-gallic acid	-0.114045
TSC-orotic acid	-0.0649635
TSC-nadifloxacin	-0.248839
TSC-tiopronin	0.000897438
TSC-sulfaguanidine	0.0206493
TSC-doconexent	-0.0529677
TSC-thymopentin	-0.0313636
TSC-ornithine hydrochloride	-0.0627957
TSC-cortisone	0.0555691
TSC-fenipentol	-0.00503868
TSC-edaravone	-0.0177605
TSC-propoxur	-0.171567
TSC-atropine oxide	-0.0736011
TSC-enoxolone	0.00825561
TSC-troxerutin	-0.0158684
TSC-chromocarb	-0.0309007
TSC-metergoline	-0.0383156
TSC-khellin	0.00286008
TSC-tolonium chloride	0.261276
TSC-idramantone	-0.0409218
TSC-thiodiglycol	-0.00075461
TSC-palmidrol	-0.0055347
TSC-mevastatin	0.111204
TSC-cepharanthine	0.00340312
TSC-lonidamine	0.0711042
TSC-ramifenazone	0.00570856
TSC-hydroxyprogesterone	0.0315672
TSC-ellagic acid	0.0420506
TSC-hexetidine	-0.0517182
TSC-gaboxadol hydrochloride	-0.0557949
TSC-clofoctol	-0.0314397
TSC-hydroquinidine	0.00105529
TSC-kainic acid	0.0547364
TSC-2-benzoyl-5-methoxybenzoquinone	-0.0541094
TSC-2'-methoxyformonetin	-0.148167
TSC-l(+/-)-alliin	-0.0949269
TSC-11a-acetoxyprogesterone	-0.0825655
TSC-piplartine	-1.28245
TSC-asiatic acid	-0.0955949
TSC-nobiletin	0.0415918
TSC-ergosterol acetate	-0.138039
TSC-auraptene	-0.117246
TSC-1,2alpha-epoxydeacetoxydihydrogedunin	-0.261292
TSC-iretol	-0.0456598
TSC-irigenin	-0.0325396
TSC-iridin	0.137197
TSC-dalbergione, 4-methoxy-4'-hydroxy-	0.0265521
TSC-gossypetin	-0.0796745
TSC-acacetin diacetate	-0.00779137
TSC-epitestosterone	-0.0450874
TSC-carminic acid	-0.000885304
TSC-deoxysappanone b 7,3'-dimethyl ether	-0.0946332
TSC-2,3,4'-trihydroxy-4-methoxybenzophenone	0.0463545
TSC-irigenin trimethyl ether	0.098391
TSC-2',5'-dihydroxy-4-methoxychalcone	-0.129006
TSC-violastyrene	-0.0410081
TSC-sappanone a dimethyl ether	-0.197154
TSC-dehydrorotenone	-0.1289
TSC-duartin (-)	0.0220587
TSC-irigenol	-0.0320716
TSC-nonic acid	-0.0223411
TSC-dalbergione	-0.22479
TSC-2',4-dihydroxychalcone	0.0189793
TSC-isoosajin	0.0064111
TSC-epoxygedunin	0.154212
TSC-deoxysappanone b trimethyl ether	-0.276423
TSC-deoxysappanone b 7,3'-dimethyl ether acetate	-0.1023
TSC-duartin, dimethyl ether	-0.105135
TSC-4,4'-dimethoxydalbergione	-0.211316
TSC-haematoxylin pentaacetate	-0.0718243
TSC-beta-amyrin acetate	-0.0876412
TSC-geneticin	-0.0281024
TSC-solanesol	-0.299993
TSC-indole-3-carbinol	-0.168953
TSC-perillyl alcohol	-0.0689805
TSC-picrotin	-0.0347396
TSC-andrographolide	-0.275556
TSC-gossypin	-0.0422731
TSC-deoxypeganine hydrochloride	-0.0511783
TSC-lupanyl acid hydrochloride	-0.121694
TSC-21-acetoxypregnenolone	-0.070598
TSC-harpagoside	-0.0695995
TSC-plumbagin	-0.509693
TSC-garlicin	-0.0715211
TSC-cholestan-3-one	-0.0383603
TSC-podophyllin acetate	0.452298
TSC-18alpha-glycyrrhetinic acid	-0.140118
TSC-canavanine	0.160641
TSC-sclareol	0.22506
TSC-dihydrotanshinone i	-0.149403
TSC-farnesol	-0.0662319
TSC-nerol	-0.0519549
TSC-perillic acid (-)	-0.0624565
TSC-avermectin a1a	0.0489724
TSC-piceid	-0.0363077
TSC-nerolidol	0.000239227
TSC-antimycin a (a1 shown)	0.0643548
TSC-camptothecin	-0.260872
TSC-lupeol acetate	-0.0857272
TSC-daidzein	0.278338
TSC-avocadyne acetate	-0.0857964
TSC-robustic acid	0.0685208
TSC-agmatine sulfate	-0.111101
TSC-convallatoxin	0.0563708
TSC-galangin 3-o-methyl ether	-0.164957
TSC-usnic acid	-0.0466542
TSC-actinonin	-0.162011
TSC-5alpha-androstan-3,17-dione	-0.0649899
TSC-lupeol	-0.123101
TSC-uridine	-0.0960535
TSC-benzanthrone	-0.104145
TSC-mitraphylline	-0.104619
TSC-10-hydroxycamptothecin	0.0413382
TSC-glyburide	-0.138365
TSC-chloroxylenol	0.0508346
TSC-chlorpheniramine maleate	-0.0189442
TSC-chlorpromazine	0.0163184
TSC-chlorpropamide	-0.0454483
TSC-chlortetracycline hydrochloride	0.0861478
TSC-chlorthalidone	-0.0147795
TSC-chlorzoxazone	-0.0716703
TSC-felodipine	0.102298
TSC-cinoxacin	0.0252896
TSC-clemastine fumarate	0.0103578
TSC-clidinium bromide	-0.0363296
TSC-clindamycin hydrochloride	0.000651615
TSC-clomiphene citrate	-0.0154175
TSC-clonidine hydrochloride	0.0017003
TSC-clotrimazole	0.07713
TSC-cloxacillin sodium	0.0420403
TSC-cloxyquin	0.0764764
TSC-colchicine	0.514155
TSC-colistimethate sodium	0.0898337
TSC-cortisone acetate	-0.0331827
TSC-cotinine	-0.0142177
TSC-vardenafil hydrochloride	-0.0059259
TSC-cromolyn sodium	0.0398832
TSC-cyclizine	-0.0881249
TSC-cyclopentolate hydrochloride	0.0627936
TSC-cyclophosphamide	-0.0282861
TSC-cycloserine (d)	0.11833
TSC-butyl paraben	0.263423
TSC-cytarabine	0.363605
TSC-amoxapine	-0.091749
TSC-danazol	-0.0197629
TSC-dapsone	-0.0563042
TSC-daunorubicin	-0.0694304
TSC-dehydrocholate sodium	-0.034203
TSC-demeclocycline hydrochloride	0.0267869
TSC-desipramine hydrochloride	-0.0738922
TSC-dexamethasone	0.385821
TSC-dexamethasone acetate	0.242743
TSC-deferoxamine mesylate	0.396545
TSC-dexamethasone sodium phosphate	0.211211
TSC-felbinac	0.0511829
TSC-dibenzothiophene	0.0791337
TSC-dibucaine hydrochloride	0.0758359
TSC-diclofenac sodium	0.0578419
TSC-dicloxacillin sodium	0.0110745
TSC-dicumarol	0.00618865
TSC-dicyclomine hydrochloride	0.0204116
TSC-dienestrol	0.0780394
TSC-diethylcarbamazine citrate	0.0590463
TSC-diethylstilbestrol	-0.0867334
TSC-diflunisal	0.136823
TSC-digitoxin	0.170278
TSC-digoxin	0.249997
TSC-dihydroergotamine mesylate	0.108167
TSC-dihydrostreptomycin sulfate	0.156752
TSC-dimenhydrinate	0.0452532
TSC-dimethadione	0.130954
TSC-dioxybenzone	0.0969694
TSC-diphenhydramine hydrochloride	0.104648
TSC-diphenylpyraline hydrochloride	0.0664546
TSC-dipyridamole	0.1643
TSC-diethyltoluamide	0.141476
TSC-disopyramide phosphate	0.133279
TSC-deflazacort	0.307457
TSC-dopamine hydrochloride	0.282755
TSC-doxepin hydrochloride	0.120385
TSC-doxycycline hydrochloride	0.111399
TSC-doxylamine succinate	0.113462
TSC-dyclonine hydrochloride	0.0667662
TSC-dyphylline	0.158555
TSC-trisodium ethylenediamine tetracetate	0.128011
TSC-emetine dihydrochloride	-0.102188
TSC-epinephrine bitartrate	0.48022
TSC-equilin	0.399563
TSC-ergocalciferol	0.0913129
TSC-metolazone	0.0305823
TSC-erythromycin ethylsuccinate	0.11853
TSC-estradiol	0.0878897
TSC-estradiol cypionate	0.115301
TSC-estradiol valerate	-0.0501834
TSC-estriol	-0.0994983
TSC-estrone	0.0295957
TSC-ethacrynic acid	-0.099872
TSC-ethambutol hydrochloride	-0.0876127
TSC-ethinyl estradiol	0.082767
TSC-ethionamide	-0.170698
TSC-ethopropazine hydrochloride	-0.070408
TSC-eucatropine hydrochloride	-0.0514659
TSC-eugenol	-0.0462073
TSC-fludrocortisone acetate	0.157628
TSC-flumethazone pivalate	0.264711
TSC-fluocinolone acetonide	0.200413
TSC-fluocinonide	0.191204
TSC-fluorometholone	0.225021
TSC-fluorouracil	0.263504
TSC-flurbiprofen	0.0665821
TSC-furazolidone	0.0683388
TSC-furosemide	0.00708272
TSC-fusidic acid	-0.14541
TSC-gallamine triethiodide	0.00291768
TSC-gemfibrozil	0.109871
TSC-gentamicin sulfate	0.112911
TSC-gentian violet	0.0004113
TSC-glucosamine hydrochloride	-0.0656153
TSC-gramicidin (gramicidin a shown)	-0.133222
TSC-guaifenesin	-0.103628
TSC-guanabenz acetate	-0.257704
TSC-guanethidine monosulfate	-0.0397462
TSC-halazone	0.0484348
TSC-haloperidol	0.127728
TSC-hetacillin potassium	0.194271
TSC-hexachlorophene	-0.00683585
TSC-hexylresorcinol	-0.0332113
TSC-histamine dihydrochloride	0.0208541
TSC-homatropine hydrobromide	-0.0724151
TSC-homatropine methylbromide	-0.0178197
TSC-hydralazine hydrochloride	-0.0584827
TSC-hydrochlorothiazide	-0.164056
TSC-hydrocortisone acetate	-0.0654729
TSC-hydrocortisone hemisuccinate	0.120557
TSC-hydrocortisone phosphate triethylamine	0.16354
TSC-hydroflumethiazide	0.0625905
TSC-inositol	0.0112979
TSC-hydroxyurea	0.126165
TSC-hydroxyzine pamoate	-0.0129062
TSC-hyoscyamine	-0.193671
TSC-ibuprofen	-0.0442359
TSC-imipramine hydrochloride	-0.118415
TSC-indapamide	-0.0431065
TSC-indomethacin	-0.00732683
TSC-indoprofen	-0.0999599
TSC-leucovorin calcium	-0.0239349
TSC-iodoquinol	0.0712519
TSC-tacrine hydrochloride	0.0727006
TSC-isoniazid	-0.011974
TSC-isopropamide iodide	0.00194025
TSC-isoproterenol hydrochloride	0.186377
TSC-olsalazine sodium	-0.0433392
TSC-isoxsuprine hydrochloride	0.214747
TSC-kanamycin a sulfate	0.0164229
TSC-ketoconazole	-0.293665
TSC-lactulose	0.0600574
TSC-lincomycin hydrochloride	0.0327416
TSC-levonordefrin	0.128166
TSC-mepenzolate bromide	0.0760424
TSC-medroxyprogesterone acetate	0.136624
TSC-methicillin sodium	-0.0478072
TSC-aconitine	-0.0779059
TSC-progesterone	0.00689988
TSC-methylergonovine maleate	0.0390696
TSC-methoxsalen	-0.0548212
TSC-nitrofurazone	0.0260234
TSC-methylthiouracil	0.058069
TSC-miconazole nitrate	0.105532
TSC-neomycin sulfate	0.153099
TSC-nitromide	0.0605802
TSC-oxidopamine hydrochloride	0.153287
TSC-norethindrone acetate	0.0161481
TSC-oxyquinoline sulfate	-0.0306432
TSC-bismuth subsalicylate	-0.0737934
TSC-benzoylpas	-0.0806302
TSC-bromindione	-0.0311125
TSC-capobenic acid	-0.112783
TSC-acetohexamide	-0.249236
TSC-ethoxzolamide	0.0103629
TSC-flucytosine	-0.0931171
TSC-fomepizole hydrochloride	-0.145361
TSC-glipizide	-0.116453
TSC-guanfacine hydrochloride	-0.153204
TSC-d-lactitol monohydrate	0.00224864
TSC-levocarnitine	-0.0341078
TSC-lobendazole	-0.0622402
TSC-methylene blue	0.192364
TSC-eprinomectin	-0.11999
TSC-nithiamide	-0.0277965
TSC-pralidoxime chloride	-0.0780734
TSC-prednisolone hemisuccinate	0.162219
TSC-pyridoxine	-0.0634493
TSC-risperidone	-0.132245
TSC-sulfisoxazole acetyl	0.0598966
TSC-taurine	0.0522148
TSC-triclosan	0.145875
TSC-thiamine	-0.00494966
TSC-trimethadione	-0.0589281
TSC-valganciclovir hydrochloride	-0.0258046
TSC-undecylenic acid	-0.0304509
TSC-clindamycin palmitate hydrochloride	-0.0911372
TSC-cefonicid sodium	-0.0516816
TSC-phenyl aminosalicylate	-0.0230431
TSC-netilmicin sulfate	0.0459754
TSC-doxorubicin	-0.102188
TSC-methysergide maleate	-0.0644789
TSC-florfenicol	-0.0582973
TSC-acepromazine maleate	0.019329
TSC-biperiden	0.0971543
TSC-dexchlorpheniramine maleate	-0.0127204
TSC-diloxanide furoate	-0.0457104
TSC-etidronate disodium	-0.0392143
TSC-amorolfine hydrochloride	-0.0263671
TSC-norgestimate	0.135981
TSC-terazosin hydrochloride	0.0363415
TSC-tioconazole	-0.0345449
TSC-dexibuprofen	0.063312
TSC-anagrelide hydrochloride	0.0609787
TSC-etomidate	0.0429149
TSC-lamotrigine	0.0760817
TSC-raloxifene hydrochloride	-0.300912
TSC-cefpodoxime proxetil	-0.0730592
TSC-isoleucine (l)	-0.0561476
TSC-aminopentamide sulfate	0.0857599
TSC-ziprasidone mesylate	-0.0952136
TSC-isoetharine mesylate	0.279566
TSC-oxfendazole	-0.0150876
TSC-trientine hydrochloride	-0.0568639
TSC-ticlopidine hydrochloride	-0.0370808
TSC-ticarcillin disodium	-0.0325521
TSC-thonzonium bromide	-0.082796
TSC-toltrazuril	-0.0998526
TSC-atracurium besylate	-0.0403404
TSC-rolipram	0.10285
TSC-rolitetracycline	0.00109097
TSC-pipamperone	0.0572736
TSC-pancuronium bromide	0.0620053
TSC-flumazenil	-0.0262959
TSC-altrenogest	-0.0299342
TSC-bisoprolol fumarate	-0.0445537
TSC-fludarabine phosphate	0.014091
TSC-betamethasone acetate	0.298015
TSC-vigabatrin	0.0221773
TSC-tyrosine	0.0738802
TSC-epirubicin hydrochloride	-0.213554
TSC-vecuronium bromide	0.0758696
TSC-aliskiren hemifumarate	0.0501366
TSC-acamprosate calcium	0.00421663
TSC-prednisolone sodium phosphate	0.361521
TSC-pregnenolone succinate	-0.0850931
TSC-tolmetin sodium	0.0342618
TSC-desoxymetasone	0.339474
TSC-levobunolol hydrochloride	0.0209637
TSC-thermopsine perchlorate	-0.0441895
TSC-quercitrin	-0.0410705
TSC-smilagenin	-0.0435753
TSC-isoformononetin	0.226961
TSC-deoxygedunin	-0.133114
TSC-rhetsinine	0.135207
TSC-lagochilin	0.0913239
TSC-anabasamine hydrochloride	0.00787365
TSC-eticlopride hydrochloride	0.0419644
TSC-galangin	0.0365304
TSC-mandelic acid, methyl ester	-0.0112094
TSC-mundoserone	0.0303517
TSC-garcinolic acid	0.0563296
TSC-perseitol	-0.109062
TSC-celastrol	-0.0636247
TSC-citropten	-0.0763247
TSC-strychnine methiodide	-0.0446899
TSC-trigonelline	-0.00982186
TSC-hymecromone methyl ether	0.00388932
TSC-xanthopterin	-0.0261693
TSC-gyromitrin	-0.0291548
TSC-osajin	-0.199724
TSC-epicatechin monogallate	-0.0517065
TSC-catechin tetramethylether	0.00734906
TSC-epiafzelechin trimethyl ether	0.0038997
TSC-epigallocatechin-3-monogallate	0.0207941
TSC-phloracetophenone	-0.168782
TSC-avocadynofuran	-0.0479417
TSC-arbutin	0.00991508
TSC-santonin	0.0409654
TSC-bromo-3-hydroxy-4-(succin-2-yl)-caryolane gamma-lactone	-0.0131329
TSC-dimethylcaffeic acid	0.0140307
TSC-methyl orsellinate	0.0348736
TSC-4'-methoxychalcone	-0.408436
TSC-arabitol(d)	-0.0307959
TSC-6,7,2',3',4'-pentamethoxyisoflavone	0.0539163
TSC-adonitol	-0.0635671
TSC-n-methylanthranilic acid	-0.0314626
TSC-chrysophanol	-0.00490822
TSC-acetylglutamic acid	0.115634
TSC-3,7-epoxycaryophyllan-6-one	-0.0462703
TSC-umbelliferone	-0.04501
TSC-purpurogallin-4-carboxylic acid	-0.0409534
TSC-dehydrovariabilin	0.13049
TSC-epigallocatechin	0.00300647
TSC-3,7-epoxycaryophyllan-6-ol	0.0169043
TSC-haematommic acid, ethyl ester	0.00281271
TSC-baccatin iii	0.0160924
TSC-methyl robustone	-0.02612
TSC-kynurenine	-0.018648
TSC-5alpha-cholestan-3beta-ol-6-one	-0.0790481
TSC-quinalizarin	-0.0164532
TSC-3-amino-beta-pinene	-0.0666325
TSC-totarol	0.043031
TSC-euparin	0.112686
TSC-isobergaptene	-0.0273696
TSC-methyl gambogate methyl ether	-0.175975
TSC-4'-hydroxychalcone	-0.087494
TSC-3-acetamidocoumarin	0.0580461
TSC-clovanediol diacetate	-0.0241643
TSC-solidagenone	-0.046788
TSC-melatonin	-0.0278923
TSC-paeonol	-0.073465
TSC-tigogenin	-0.0548711
TSC-cedryl acetate	-0.0540853
TSC-dihydromunduletone	-0.158613
TSC-aconitic acid	0.0178502
TSC-dehydrodihydrorotenone	-0.0622305
TSC-rhodinyl acetate	-0.0754571
TSC-methyl deoxycholate	-0.0261319
TSC-3-nor-3-oxopanasinsan-6-ol	-0.0209577
TSC-12-hydroxy-4,4-bisnor-4,8,11,13-podocarpatetraen-3-one	0.0745924
TSC-lathosterol	0.028952
TSC-hydrolysis product of bussein	-0.0156164
TSC-larixol	-0.0533345
TSC-cholestane	0.0829356
TSC-stictic acid	0.0170503
TSC-epoxy (4,5alpha)-4,5-dihydrosantonin	0.0409207
TSC-androsterone	0.00676579
TSC-helicin	-0.0246801
TSC-3,6-dimethoxyflavone	0.200424
TSC-rosolic acid	-0.469415
TSC-5-aminopentanoic acid hydrochloride	0.0371777
TSC-hydroquinine hydrobromide hydrate	-0.00977861
TSC-estrone benzoate	-0.0671041
TSC-sodium fluoroacetate	-0.0180786
TSC-2-aminobenzenesulfonamide	0.0312539
TSC-cyclocreatine	-0.0357545
TSC-4-hydroxyantipyrine	0.10326
TSC-1-(2-methoxyphenyl)pierazine hydrochloride	0.0720534
TSC-paraxanthine	0.0219219
TSC-resveratrol 4'-methyl ether	0.0889341
TSC-l-buthionine sulfoximine	0.00803733
TSC-mexamine	-0.133983
TSC-l-deoxyalliin	0.0300081
TSC-nipecotic acid	0.00953964
TSC-methoxyvone	0.0616432
TSC-isobutylmethylxanthine	0.238541
TSC-dihydrofolic acid	0.0119432
TSC-o-benzyl-l-serine	0.00772479
TSC-irigenin, dibenzyl ether	0.0164035
TSC-melperone hydrochloride	0.145432
TSC-2-methyl-5,7,8-trimethoxyisoflavone	0.0623897
TSC-tetrachloroisophthalonitrile	-0.522554
TSC-fast green fcf	-0.00420825
TSC-captan	-0.180129
TSC-dimethyl 4,4-o-phenylene-bis (3-thiophanate)	0.0931567
TSC-4-hydroxyindole	0.228379
TSC-nicorandil	-0.0448789
TSC-alpha-cyano-4-hydroxycinnamic acid	0.0316482
TSC-kawain	0.0692753
TSC-alpha-toxicarol (dl)	-0.00728459
TSC-menthyl benzoate	0.0691489
TSC-acetosyringone	-0.0123864
TSC-apiole	0.0378727
TSC-cedrol	0.118496
TSC-quercetin	0.0865419
TSC-naringin	0.0101884
TSC-apotoxicarol	0.00283443
TSC-vulpinic acid	-0.30579
TSC-3-oxoursan (28-13)olide	0.0091331
TSC-dehydroabietamide	0.100083
TSC-salvinorin a	0.0908607
TSC-glucosaminic acid	0.0922466
TSC-helenine	-0.0420189
TSC-hesperetin	0.141758
TSC-biochanin a	0.1751
TSC-menaquinone-4	0.0174746
TSC-sphondin	0.0518737
TSC-avocatin b	-0.071448
TSC-azadirachtin	-0.0278207
TSC-2',4'-dihydroxychalcone	-0.299805
TSC-7-hydroxyflavone	0.27944
TSC-2',4-dihydroxy-3,4',6'-trimethoxychalcone	0.0838787
TSC-avocatin a	-0.0152257
TSC-agelasine (stereochemistry of diterpene unknown)	-0.0419502
TSC-pimpinellin	-0.0930808
TSC-juglone	0.19518
TSC-metameconine	-0.00323412
TSC-chrysarobin	0.029257
TSC-phloridzin	-0.0754471
TSC-derrusnin	-0.0369206
TSC-isopeonol	0.0598674
TSC-2-hydroxy-3,4-dimethoxybenzoic acid	0.0236804
TSC-sinapic acid	-0.0978821
TSC-derrustone	0.132361
TSC-3-hydroxy-4-(succin-2-yl)-caryolane delta-lactone	-0.0117625
TSC-skatole	0.0814418
TSC-kaempferol	-0.000921441
TSC-mevalonic acid lactone	-0.34625
TSC-limonin	-0.542327
TSC-1,2-dimethylhydrazine hydrochloride	-0.00681598
TSC-2-methoxyresorcinol	0.0306599
TSC-bixin	-0.537878
TSC-quassin	0.0281416
TSC-quinic acid	0.0150749
TSC-hesperidin	-0.023819
TSC-larixinic acid	0.0562702
TSC-stigmasta-4,22-dien-3-one	-0.0580243
TSC-erythrose	0.031471
TSC-gardenin b	0.0098781
TSC-uridine triphosphate trisodium	0.0994539
TSC-imidazol-4-ylacetic acid sodium salt	0.0303438
TSC-1,4-naphthoquinone	0.0701617
TSC-izalpinin	-0.120205
TSC-herniarin	0.0728968
TSC-spermidine trihydrochloride	0.0631107
TSC-picropodophyllin acetate	0.33902
TSC-actein	0.175491
TSC-threonine (l)	0.00468769
TSC-silibinin	0.0802832
TSC-3,4-dimethoxycinnamic acid	0.0180335
TSC-dihydrojasmonic acid, methyl ester	-0.0166889
TSC-digitonin	0.106536
TSC-6-hydroxyflavone	0.318552
TSC-genkwanin	-0.084287
TSC-tryptamine	0.00415933
TSC-colchiceine	0.107819
TSC-1,4,5,8-tetrahydroxy-2,6-dimethylanthroquinone	0.0392577
TSC-phenethylamine hydrochloride	-0.160577
TSC-diallyl sulfide	0.0386345
TSC-cholesteryl acetate	0.0281149
TSC-tyramine	0.067067
TSC-mucic acid	0.120481
TSC-iproheptine	-0.0456039
TSC-guaiazulene	-0.0173355
TSC-quercetin 5,7,3',4'-tetramethyl ether	0.124817
TSC-cearoin	-0.0648859
TSC-verbenalin	-0.0138415
TSC-dihydrorotenone	0.210206
TSC-thymoquinone	0.0183782
TSC-estragole	-0.0307577
TSC-peoniflorin	-0.0249055
TSC-tanshinone iia	-0.000531914
TSC-antimony potassium tartrate trihydrate	0.198939
TSC-glycocholic acid	0.0516723
TSC-gramine	-0.0685996
TSC-pangamic acid sodium	0.0450195
TSC-haematoporphyrin	0.0717187
TSC-phenacylamine hydrochloride	0.0173753
TSC-cycloveratrylene	0.0891855
TSC-tetrahydrosappanone a trimethyl ether	-0.0653139
TSC-pyrromycin	0.224779
TSC-gangaleoidin	0.0375192
TSC-rotenone	0.228563
TSC-asarylaldehyde	-0.0396384
TSC-chrysanthemic acid	0.248187
TSC-beta-sitosterol	-0.0340297
TSC-dihydroxy (3alpha,12alpha)pregnan-20-one	0.00502627
TSC-desacetyl (7)khivorinic acid, methyl ester	0.0114001
TSC-13-methyl-4,4-bisnor-8,11,13-podocarpatrien-3-one	0.0641611
TSC-8-cyclopentyltheophylline	0.0258642
TSC-lunarine	-0.00190628
TSC-totarol-19-carboxylic acid, methyl ester	-0.00719113
TSC-diosgenin	0.0805765
TSC-strophanthidin	0.0773394
TSC-gedunin	-0.188008
TSC-chrysin dimethyl ether	0.250681
TSC-3,7-dimethoxyflavone	0.0588456
TSC-pyrocatechuic acid	0.0293809
TSC-4-methyldaphnetin	0.0541358
TSC-4-methylesculetin	0.0587905
TSC-3,4-dimethoxydalbergione	-0.0541379
TSC-kinetin riboside	0.0032693
TSC-osajin 4'-methyl ether	0.0359113
TSC-amygdalin	0.0218854
TSC-corynanthine	-0.000716171
TSC-glycyrrhizic acid, ammonium salt	0.0206719
TSC-esculin monohydrate	-0.0397845
TSC-cantharidin	-0.182922
TSC-rauwolscine hydrochloride	0.0387522
TSC-ginkgolide a	-0.00281369
TSC-3-hydroxyflavone	0.120757
TSC-mimosine	0.0611304
TSC-7,2'-dihydroxyflavone	0.162752
TSC-berbamine hydrochloride	0.035416
TSC-harmalol hydrochloride	-0.0960118
TSC-norharman	-0.0117877
TSC-betulin	0.0657465
TSC-picrotoxinin	0.0577541
TSC-ursocholanic acid	-0.0803527
TSC-coralyne chloride	0.00128947
TSC-melezitose	0.00177904
TSC-chrysanthemyl alcohol	-0.00545009
TSC-3,4-didesmethyl-5-deshydroxy-3'-ethoxyscleroin	-0.0240373
TSC-naringenin	-0.0341899
TSC-2,6-dihydroxy-4-methoxytoluene	-0.055366
TSC-6,4'-dihydroxyflavone	0.0855132
TSC-n-methylisoleucine	-0.0692272
TSC-epicatechin	-0.0144465
TSC-boldine	-0.0936077
TSC-abietic acid	-0.0252115
TSC-quebrachitol	-0.0213074
TSC-cholest-5-en-3-one	-0.0407054
TSC-diallyl trisulfide	-0.0350134
TSC-aristolochic acid	-0.0767587
TSC-ononetin	0.114754
TSC-pomiferin triacetate	0.492786
TSC-diphenylurea	0.111787
TSC-beta-amyrin	-0.111317
TSC-cadin-4-en-10-ol	-0.0865521
TSC-chlorogenic acid	0.137368
TSC-2-acetylpyrrole	-0.0290346
TSC-pomiferin dimethyl ether	-0.0307284
TSC-alizarin	-0.118257
TSC-4'-methoxyflavone	0.148096
TSC-2,6-dimethoxyquinone	-0.240389
TSC-epigallocatechin 3,5-digallate	-0.150984
TSC-pomiferin trimethyl ether	0.0557345
TSC-apigenin	0.122172
TSC-avocadene acetate	-0.241338
TSC-avocadene	-0.0593877
TSC-2,3-dihydroxy-4-methoxy-4'-ethoxybenzophenone	0.092136
TSC-veratric acid	-0.0706374
TSC-borneol	-0.0775135
TSC-lanosterol	-0.146416
TSC-picropodophyllin	-0.513241
TSC-conessine	-0.0763657
TSC-desacetylcolforsin	0.214931
TSC-patulin	-0.131345
TSC-batyl alcohol	-0.0515644
TSC-7-hydroxy-2'-methoxyisoflavone	-0.0111933
TSC-caffeic acid	-0.00842288
TSC-glucitol-4-gucopyanoside	-0.0536222
TSC-cafestol	0.154297
TSC-triptophenolide	-0.082984
TSC-gossypol	0.0591116
TSC-salsoline	0.0281438
TSC-physcion	-0.163306
TSC-retusin	0.0546492
TSC-rhoifolin	-0.0251017
TSC-rutilantinone	0.101434
TSC-tomatine	-0.0951146
TSC-peonol methyl ether	-0.125951
TSC-betulinic acid	-0.0556797
TSC-catechin pentaacetate	-0.0807161
TSC-bisanhydrorutilantinone	-0.0258127
TSC-6,3'-dimethoxyflavone	0.0101402
TSC-pseudo-anisatin	-0.101977
TSC-retusin 7-methyl ether	0.182563
TSC-tetrandrine	0.161715
TSC-isoliquiritigenin	-0.535736
TSC-canthaxanthin (euglenanone)	-0.072963
TSC-bovinocidin	-0.0641658
TSC-crustecdysone	-0.661125
TSC-18-aminoabieta-8,11,13-triene sulfate	-0.152396
TSC-putrescine dihydrochloride	-0.141613
TSC-euphol	-0.0414746
TSC-monocrotaline	-0.0981582
TSC-3,4'-dimethoxyflavone	0.150411
TSC-6,2'-dimethoxyflavone	0.155924
TSC-tetrahydrogambogic acid	-0.00968811
TSC-safrole	0.00225626
TSC-harmine	-0.612585
TSC-chicago sky blue	-0.0627027
TSC-deoxyadenosine	0.0710648
TSC-sinomenine	-0.0741995
TSC-everninic acid	-0.0654272
TSC-4-nonylphenol	-0.0323049
TSC-2,3,4-trihydroxy-4'-ethoxybenzophenone	0.17951
TSC-dyclonine hydrochloride	-0.280396
TSC-testosterone	-0.602384
TSC-levonorgestrel	0.0395315
TSC-alpha-tochopherol	-0.0567903
TSC-alpha-tochopheryl acetate	0.0142138
TSC-pantothenic acid(d) na salt	-0.0972309
TSC-mitomycin	-0.0136729
TSC-diatrizoic acid	-0.0731191
TSC-oxacillin sodium	-0.0388691
TSC-mitotane	-0.246022
TSC-dimercaprol	-0.153104
TSC-panthenol (dl)	-0.0261706
TSC-phytonadione	-0.0510549
TSC-uracil	-0.0210877
TSC-riluzole	0.0386984
TSC-benzonatate	-0.143371
TSC-acetazolamide	-0.0509183
TSC-acetohydroxamic acid	-0.00792896
TSC-acetylcholine chloride	-0.000542785
TSC-acetylcysteine	-0.0882052
TSC-adenosine	-0.000217262
TSC-allopurinol	0.00837514
TSC-alverine citrate	0.0882155
TSC-amantadine hydrochloride	0.0798453
TSC-amikacin sulfate	0.0667613
TSC-amiloride hydrochloride	0.00212367
TSC-aminocaproic acid	-0.0914395
TSC-aminoglutethimide	-0.0265496
TSC-aminosalicylate sodium	0.0115832
TSC-amitriptyline hydrochloride	0.0119144
TSC-amodiaquine dihydrochloride	-0.0765905
TSC-amoxicillin	-0.247046
TSC-amphotericin b	-0.397921
TSC-ampicillin sodium	-0.561154
TSC-benzethonium chloride	-0.198805
TSC-anthralin	-0.0471761
TSC-antipyrine	-0.248611
TSC-antazoline phosphate	-0.643022
TSC-apomorphine hydrochloride	-0.307137
TSC-hymechrome	-0.0675709
TSC-atropine sulfate	0.0396957
TSC-doxazosin mesylate	0.00808727
TSC-azathioprine	0.179456
TSC-bacitracin	0.0510117
TSC-baclofen	-0.108377
TSC-beclomethasone dipropionate	0.239009
TSC-amprolium	0.117551
TSC-benserazide hydrochloride	0.0281595
TSC-benzocaine	-0.0270586
TSC-benzthiazide	-0.0194129
TSC-beta-carotene	-0.559832
TSC-betamethasone	0.37656
TSC-bethanechol chloride	0.0891292
TSC-bisacodyl	-0.605449
TSC-bithionate sodium	-0.249313
TSC-bromocriptine mesylate	0.103324
TSC-busulfan	-0.118293
TSC-caffeine	0.0523685
TSC-camphor (1r)	-0.0120005
TSC-capreomycin sulfate	0.0362964
TSC-carbachol	0.118264
TSC-carbamazepine	0.17894
TSC-carbenicillin disodium	0.185843
TSC-carbinoxamine maleate	0.246587
TSC-carisoprodol	0.135255
TSC-cefadroxil	0.173996
TSC-cefotaxime sodium	0.0735047
TSC-cephalothin sodium	0.182949
TSC-cephapirin sodium	0.0016076
TSC-cephradine	0.0269688
TSC-cetylpyridinium chloride	-0.14647
TSC-chlorambucil	0.179461
TSC-chloramphenicol palmitate	0.255888
TSC-chloramphenicol sodium succinate	0.256264
TSC-chloramphenicol	0.181536
TSC-chlorcyclizine hydrochloride	0.197088
TSC-chlorhexidine dihydrochloride	0.245096
TSC-sodium cyclamate	0.0360414
TSC-chloroquine diphosphate	0.0888175
TSC-chlorothiazide	0.0368188
TSC-orphenadrine citrate	-0.0789989
TSC-penicillin g potassium	0.072205
TSC-penicillin v potassium	-0.00370059
TSC-levothyroxine	0.127249
TSC-phenylephrine hydrochloride	0.317183
TSC-lumiracoxib	-0.0230715
TSC-physostigmine salicylate	0.072691
TSC-pilocarpine nitrate	-0.0143744
TSC-pindolol	0.083829
TSC-piperacillin sodium	0.0201998
TSC-nateglinide	0.127568
TSC-piroxicam	-0.118308
TSC-polymyxin b sulfate	0.000103327
TSC-praziquantel	-0.0127029
TSC-prazosin hydrochloride	0.0262027
TSC-prednisolone	0.359973
TSC-prednisolone acetate	0.220872
TSC-prednisone	0.0315944
TSC-primaquine phosphate	-0.00112567
TSC-primidone	-0.0652561
TSC-probenecid	0.0681579
TSC-procainamide hydrochloride	-0.168622
TSC-procaine hydrochloride	0.0848511
TSC-prochlorperazine edisylate	0.0427676
TSC-procyclidine hydrochloride	0.045119
TSC-promazine hydrochloride	-0.0363771
TSC-propantheline bromide	0.0595833
TSC-dexpropranolol hydrochloride	0.0191374
TSC-butylated hydroxyanisole	0.103762
TSC-pentylenetetrazol	-0.274503
TSC-pyrantel pamoate	-0.0531495
TSC-pyrazinamide	0.00135676
TSC-pyrilamine maleate	-0.0343911
TSC-pyrimethamine	-0.066266
TSC-pyrvinium pamoate	-0.366306
TSC-quinacrine hydrochloride	0.0818628
TSC-quinidine gluconate	-0.0155162
TSC-quinine sulfate	-0.0368174
TSC-ciprofibrate	0.00486692
TSC-reserpine	-0.0455127
TSC-estradiol dipropionate	-0.0117258
TSC-rifampin	-0.0556113
TSC-iodixanol	-0.0520459
TSC-salicyl alcohol	0.013991
TSC-salicylamide	-0.0465889
TSC-sodium salicylate	0.00587242
TSC-sisomicin sulfate	-0.113952
TSC-spectinomycin hydrochloride	-0.123601
TSC-spironolactone	-0.198028
TSC-streptomycin sulfate	-0.267571
TSC-streptozosin	-0.103125
TSC-sulfabenzamide	-0.209509
TSC-sulfacetamide	-0.0672756
TSC-sulfadiazine	-0.0694363
TSC-sulfamerazine	-0.129533
TSC-sulfamethazine	-0.212618
TSC-sulfamethizole	-0.0819868
TSC-sulfamethoxazole	-0.0761318
TSC-sulfapyridine	-0.104477
TSC-sulfasalazine	0.0736268
TSC-sulfathiazole	0.0220889
TSC-sulfinpyrazone	0.0301955
TSC-sulfisoxazole	-0.0184777
TSC-sulindac	0.0320123
TSC-tamoxifen citrate	-0.0896528
TSC-terbutaline hemisulfate	0.293468
TSC-tetracaine hydrochloride	-0.0200746
TSC-tetracycline hydrochloride	-0.0988179
TSC-tetrahydrozoline hydrochloride	-0.0268764
TSC-penicillamine	-0.0602739
TSC-sodium gluconate	-0.024311
TSC-thioguanine	-0.0181552
TSC-thioridazine hydrochloride	-0.0765995
TSC-thiothixene	-0.10881
TSC-timolol maleate	-0.131479
TSC-tobramycin	-0.076467
TSC-tolazoline hydrochloride	-0.115602
TSC-tolbutamide	-0.21174
TSC-tranylcypromine sulfate	-0.381548
TSC-triacetin	-0.32376
TSC-triamcinolone	0.0459897
TSC-triamcinolone acetonide	0.37483
TSC-triamcinolone diacetate	0.429388
TSC-triamterene	0.0629797
TSC-trichlormethiazide	0.13088
TSC-trifluoperazine hydrochloride	0.140301
TSC-trihexyphenidyl hydrochloride	0.0868464
TSC-trimeprazine tartrate	0.0756054
TSC-trimethoprim	-0.0523215
TSC-trioxsalen	0.0405014
TSC-tripelennamine citrate	0.0979016
TSC-triprolidine hydrochloride	0.171497
TSC-tropicamide	0.16993
TSC-tryptophan	0.0883121
TSC-tuaminoheptane sulfate	0.0644905
TSC-tyrothricin	0.0253859
TSC-urea	0.0180789
TSC-ursodiol	0.0725444
TSC-valproate sodium	0.0949813
TSC-vancomycin hydrochloride	0.0832916
TSC-vidarabine	0.389678
TSC-terconazole	0.433543
TSC-xylometazoline hydrochloride	0.381737
TSC-albendazole	0.477251
TSC-norgestrel	0.5336
TSC-phenacetin	0.621702
TSC-pimagedine hydrochloride	0.505076
TSC-noscapine hydrochloride	0.528763
TSC-azelaic acid	0.471916
TSC-nystatin	0.444666
TSC-nitrofurantoin	0.134533
TSC-allylisothiocyanate	-0.040293
TSC-clioquinol	0.157506
TSC-yohimbine hydrochloride	0.0177006
TSC-adenosine phosphate	0.502509
TSC-ketotifen fumarate	-0.141366
TSC-betahistine hydrochloride	-0.0160053
TSC-nizatidine	0.280661
TSC-mycophenolic acid	0.0253867
TSC-melengestrol acetate	0.233664
TSC-ouabain	0.0765381
TSC-pirenperone	0.175848
TSC-nifedipine	0.0515259
TSC-captopril	0.200308
TSC-fluroxene	0.178213
TSC-diltiazem hydrochloride	0.170967
TSC-hydrastine (1r, 9s)	0.0878695
TSC-lidocaine hydrochloride	0.187329
TSC-phentolamine hydrochloride	0.226405
TSC-butamben	0.0462459
TSC-cefaclor	0.0505566
TSC-iodipamide	0.373727
TSC-diazoxide	0.0116104
TSC-allantoin	0.141644
TSC-althiazide	0.14904
TSC-adenine	0.122018
TSC-aminacrine	0.270006
TSC-bekanamycin sulfate	0.10123
TSC-budesonide	0.400143
TSC-casanthranol [cascaroside a shown]	0.146299
TSC-canrenoic acid, potassium salt	0.0310978
TSC-chenodiol	0.0308809
TSC-cholecalciferol	-0.0783876
TSC-levocarnitine propionate hydrochloride	0.0132773
TSC-methyldopa	0.00709442
TSC-cyanocobalamin	-0.00910095
TSC-cholesterol	-0.0752935
TSC-piperine	0.156259
TSC-loxapine succinate	0.221334
TSC-dehydrocholic acid	0.027884
TSC-flumequine	-0.149251
TSC-flunarizine hydrochloride	-0.0747736
TSC-fluphenazine hydrochloride	-0.167645
TSC-flutamide	-0.0633926
TSC-droperidol	-0.0152794
TSC-famotidine	-0.0961715
TSC-etodolac	-0.0820616
TSC-fenoterol hydrobromide	0.183602
TSC-fenbufen	0.0733723
TSC-mebeverine hydrochloride	-0.168537
TSC-hycanthone	0.273062
TSC-naphazoline hydrochloride	0.21172
TSC-isoxicam	0.113593
TSC-labetalol hydrochloride	0.433079
TSC-piroctone olamine	0.851208
TSC-mephentermine sulfate	0.135629
TSC-metaraminol bitartrate	0.25179
TSC-methazolamide	0.257655
TSC-methylbenzethonium chloride	0.165445
TSC-ethamivan	0.0786668
TSC-amsacrine	0.502533
TSC-midodrine hydrochloride	0.282799
TSC-nadolol	0.16328
TSC-naltrexone hydrochloride	0.344674
TSC-methylphenidate hydrochloride	0.0600035
TSC-niclosamide	0.112536
TSC-mesalamine	0.292703
TSC-pergolide mesylate	0.320766
TSC-prilocaine hydrochloride	0.0768565
TSC-hydrocortisone butyrate	0.372984
TSC-roxithromycin	0.102133
TSC-mitoxantrone hydrochloride	0.292744
TSC-oxethazaine	0.0670486
TSC-dipyrone	0.0495364
TSC-nevirapine	0.0202712
TSC-nafcillin sodium	0.0805934
TSC-eprodisate disodium	-0.0224934
TSC-naloxone hydrochloride	0.0422807
TSC-tetroquinone	-0.00183725
TSC-imexon	-0.104094
TSC-oxibendazole	-0.0034085
TSC-pipobroman	-0.443358
TSC-nadide	-0.340582
TSC-quinethazone	-0.00837011
TSC-quipazine maleate	-0.00740005
TSC-bumetanide	0.0151916
TSC-semustine	-0.0514743
TSC-thiotepa	0.0952928
TSC-clofibrate	-0.0321026
TSC-resorcinol monoacetate	-0.0834576
TSC-nimodipine	-0.0136138
TSC-acyclovir	-0.0777032
TSC-retinyl palmitate	-0.0934554
TSC-thalidomide	0.0789262
TSC-nitrendipine	0.0166848
TSC-benzalkonium chloride	-0.225957
TSC-ciprofloxacin	-0.0641062
TSC-celecoxib	-0.135596
TSC-azithromycin	-0.103785
TSC-anethole	-0.126883
TSC-terfenadine	-0.320277
TSC-clopidogrel sulfate	-0.11898
TSC-loratadine	-0.00133251
TSC-selamectin	0.189025
TSC-naproxol	-0.054787
TSC-colforsin	0.308593
TSC-pentagastrin	-0.264925
TSC-amcinonide	0.241437
TSC-bupivacaine hydrochloride	0.0803134
TSC-nabumetone	-0.0276548
TSC-paclitaxel	-0.0521756
TSC-butacaine	-0.0649398
TSC-clobetasol propionate	0.310364
TSC-iopanic acid	0.136575
TSC-ketorolac tromethamine	-0.0840172
TSC-lansoprazole	-0.000364164
TSC-mexiletine hydrochloride	-0.0897952
TSC-morantel citrate	0.0284327
TSC-perphenazine	-0.147701
TSC-denatonium benzoate	-0.173071
TSC-tacrolimus	-0.161482
TSC-brompheniramine maleate	-0.151277
TSC-sirolimus	0.0792831
TSC-paroxetine hydrochloride	-0.133834
TSC-protryptyline hydrochloride	-0.126144
TSC-alaproclate	-0.107662
TSC-acetriazoic acid	-0.132377
TSC-venlafaxine hydrochloride	-0.0565992
TSC-iothalamic acid	-0.150911
TSC-fluoxetine	-0.254562
TSC-meglumine	0.0408778
TSC-ipratropium bromide	-0.00220188
TSC-isoflupredone acetate	0.415743
TSC-enalaprilat	0.0868635
TSC-acetophenazine maleate	0.00366034
TSC-bephenium hydroxynapthoate	0.167172
TSC-diperodon hydrochloride	0.0581194
TSC-clofazimine	-0.00335026
TSC-benzydamine hydrochloride	-0.0499225
TSC-desonide	0.350539
TSC-glycopyrrolate	0.140212
TSC-itraconazole	-0.0459037
TSC-octisalate	0.058947
TSC-riboflavin 5-phosphate sodium	0.0551077
TSC-glimepiride	-0.0682435
TSC-ceftazidime	0.0187452
TSC-gabapentin	0.166163
TSC-eletriptan hydrobromide	0.0330776
TSC-aripiprazole	-0.0327818
TSC-zileuton	0.0813535
TSC-vinpocetine	0.0774089
TSC-rabeprazole sodium	0.0230611
TSC-risedronate sodium	0.0686612
TSC-eucalyptol	0.0559964
TSC-colistin sulfate	0.0453484
TSC-travoprost	0.00529264
TSC-decamethonium bromide	0.0834654
TSC-benzbromarone	0.0589235
TSC-bromperidol	0.0428432
TSC-ivermectin	-0.062131
TSC-lornoxicam	0.0808449
TSC-clavulanate lithium	0.0611937
TSC-tretinoin	0.229489
TSC-sulbactam	0.123218
TSC-ammonium lactate	0.0782958
TSC-nomifensine maleate	0.0728592
TSC-ondansetron	0.00637052
TSC-cyproterone acetate	0.00565545
TSC-dirithromycin	0.044668
TSC-clorsulon	-0.309438
TSC-manidipine hydrochloride	0.0461152
TSC-zomepirac sodium	0.0741125
TSC-drospirenone	0.12719
TSC-carbadox	0.0339122
TSC-ribavirin	0.0952058
TSC-bemotrizinol	-0.0330253
TSC-canrenone	0.183265
TSC-atovaquone	0.0742268
TSC-mometasone furoate	0.459029
TSC-penbutolol sulfate	0.0816763
TSC-paramethadione	0.0704588
TSC-ethotoin	0.0796834
TSC-dydrogesterone	0.0683393
TSC-ifosfamide	0.0236685
TSC-flurothyl	-0.0601607
TSC-ceforanide	-0.00053543
TSC-sumatriptan succinate	-0.0219706
TSC-brinzolamide	0.0359282
TSC-azatadine maleate	0.133061
TSC-betaxalol hydrochloride	0.0520276
TSC-rivastigmine tartrate	0.0775167
TSC-ethyl paraben	0.0581344
TSC-thiostrepton	0.186614
TSC-albuterol	0.314654
TSC-sotalol hydrochloride	0.0703604
TSC-mycophenolate mofetil	0.014525
TSC-ceftiofur hydrochloride	-0.039314
TSC-clinafoxacin hydrochloride	0.111392
TSC-butoconazole	0.102773
TSC-cefpiramide	0.059795
TSC-azacitidine	-0.0240474
TSC-telmisartan	0.106904
TSC-molsidomine	0.0251064
TSC-proscillaridin	-0.0769177
TSC-candicidin	0.000972608
TSC-cintriamide	0.118771
TSC-pyrethrins	-0.176725
TSC-eszopiclone	-0.0260393
TSC-clozapine	-0.695675
TSC-sodium phenylbutyrate	0.073703
TSC-memantine hydrochloride	-0.0752829
TSC-nicardipine hydrochloride	-0.113253
TSC-pirenzepine hydrochloride	0.0370359
TSC-pramoxine hydrochloride	-0.0502693
TSC-sulconazole nitrate	-0.106131
TSC-ritodrine hydrochloride	0.201099
TSC-ranitidine hydrochloride	0.154915
TSC-ronidazole	0.132253
TSC-econazole nitrate	-0.0134696
TSC-cefazolin sodium	-0.0144203
TSC-toremiphene citrate	-0.0498891
TSC-levcycloserine	-0.153652
TSC-sodium oxybate	-0.00291736
TSC-sulfanitran	-0.188155
TSC-teicoplanin [a(2-1) shown]	0.0572084
TSC-debrisoquin sulfate	-0.111736
TSC-buramate	0.159457
TSC-maprotiline hydrochloride	-0.0377014
TSC-meclizine hydrochloride	0.00617186
TSC-mestranol	-0.0140348
TSC-methacholine chloride	-0.0557788
TSC-metoclopramide hydrochloride	-0.047099
TSC-metoprolol tartrate	-0.25867
TSC-repaglinide	-0.201267
TSC-alfuzosin hydrochloride	-0.0564858
TSC-dacarbazine	-0.028246
TSC-glutamine (l)	-0.237595
TSC-hydroxyprogesterone caproate	-0.0644734
TSC-mercaptopurine	0.165816
TSC-anisindione	-0.104702
TSC-ramipril	-0.0608694
TSC-ioversol	-0.126752
TSC-lanatoside c	0.0553499
TSC-stavudine	-0.0931
TSC-adapalene	0.169706
TSC-candesartan cilextil	-0.151475
TSC-sevoflurane	-0.0750252
TSC-daptomycin (5 millimolar/dmso)	0.0983185
TSC-linezolid	0.200596
TSC-tenofovir	0.00820367
TSC-tigecycline	-0.110016
TSC-pemetrexed	0.226571
TSC-estramustine	0.0593934
TSC-tadalafil	0.00865116
TSC-selegiline hydrochloride	-0.0511515
TSC-tapentadol hydrochloride	-0.0936586
TSC-natamycin	-0.139113
TSC-hexylene glycol	-0.0888105
TSC-ergotamine tartrate	-0.00276844
TSC-zoxazolamine	-0.135413
TSC-torsemide	-0.131597
TSC-sucralose	-0.165413
TSC-fomepizole	-0.148521
TSC-nitarsone	0.00339586
TSC-sodium phenylacetate	-0.0916796
TSC-nitroglycerin	-0.103446
TSC-cryoflurane	-0.114873
TSC-phenylpropanolamine hydrochloride	-0.044551
TSC-racephedrine hydrochloride	0.074524
TSC-tamsulosin hydrchloride	-0.117144
TSC-ephedrine (1r,2s) hydrochloride	0.119563
TSC-mechlorethamine	0.136388
TSC-entacapone	-0.0119079
TSC-febuxostat	-0.10377
TSC-darifenacin hydrobromide	-0.0247332
TSC-fenofibric acid	0.00999692
TSC-calcium gluceptate	-0.068201
TSC-sitagliptin monophosphate monohydrate	-0.0205107
TSC-acetanilide	-0.00837546
TSC-chlormezanone	-0.076443
TSC-thiopental sodium	-0.0962593
TSC-cinchonidine	-0.129139
TSC-cinchonine	-0.0557102
TSC-carbarsone	-0.058063
TSC-dobutamine hydrochloride	0.0713322
TSC-dichlorvos	0.0279168
TSC-modafinil	-0.00742302
TSC-thiamylal sodium	-0.11217
TSC-benazepril hydrochloride	0.0609648
TSC-rutin	-0.0769074
TSC-sclareolide	0.0147093
TSC-2',3-dihydroxy-4,4',6'-trimethoxychalcone	-0.14866
TSC-evoxine	-0.0285162
TSC-astaxanthin	-0.148218
TSC-chaulmoogric acid	-0.106264
TSC-cedrelone	0.0316358
TSC-dihydrocelastrol	-0.39155
TSC-pelletierine hydrochloride	-0.149379
TSC-phloretin	-0.168896
TSC-tangeritin	-0.102927
TSC-visnagin	0.0195013
TSC-harmol hydrochloride	-0.193736
TSC-mangiferin	-0.0748019
TSC-2',4'-dihydroxy-4-methoxychalcone	-0.101557
TSC-alpha-hydroxydeoxycholic acid	-0.0743547
TSC-chrysanthemic acid, ethyl ester	-0.0669628
TSC-shikimic acid	-0.150945
TSC-rhodocladonic acid	-0.110353
TSC-lupanine perchlorate	-0.0839458
TSC-roccellic acid	-0.07065
TSC-grayanotoxin i	-0.06674
TSC-apigenin dimethyl ether	-0.345464
TSC-7-aminocephalosporanic acid	-0.10832
TSC-dihydrogambogic acid	0.157059
TSC-spermine	-0.0947056
TSC-dipteryxin	-0.0226145
TSC-ethylnorepinephrine hydrochloride	0.299484
TSC-caryophyllene [t(-)]	-0.171657
TSC-hematein	-0.14196
TSC-isopomiferin	-0.0803064
TSC-smilagenin acetate	0.00579377
TSC-esculetin	0.0810429
TSC-deoxykhivorin	-0.103113
TSC-cholest-4,6-dien-3-one	-0.0577233
TSC-citrulline	-0.103018
TSC-kinetin	-0.0480102
TSC-merogedunin	-0.0488553
TSC-bilirubin	-0.147175
TSC-s-isocorydine (+)	-0.0926354
TSC-muurolladie-3-one	-0.0475853
TSC-cholic acid, methyl ester	-0.0594109
TSC-lithocholic acid	-0.0311446
TSC-gitoxin	-0.0715237
TSC-cellobiose (d[+])	-0.0955635
TSC-sinapic acid methyl ether	-0.125605
TSC-abscisic acid (cis,trans; +/-)	-0.000935733
TSC-fucostanol	-0.0895478
TSC-7-deacetylkhivorin	-0.0270432
TSC-hecogenin acetate	-0.102132
TSC-ubidecareneone	-0.0374738
TSC-cholic acid	-0.0875477
TSC-alpha-mangostin	-0.299127
TSC-hieracin	-0.247697
TSC-stigmasterol	-0.0482002
TSC-diffractaic acid	-0.235193
TSC-linamarin	-0.0796311
TSC-artemisin	-0.105349
TSC-bicuculline (+)	-0.0952763
TSC-3-hydroxytyramine	0.0972347
TSC-salsolidine	-0.0871463
TSC-hederagenin	0.014358
TSC-isorotenone	-0.229888
TSC-citrinin	0.188117
TSC-atranorin	-0.0344091
TSC-3-acetylgedunol	-0.0804443
TSC-8-hydroxycarapinic acid	-0.100553
TSC-fissinolide	-0.113653
TSC-carylophyllene oxide	-0.0721096
TSC-deoxycholic acid	-0.0599497
TSC-aphyllic acid	-0.0708083
TSC-3,7-dihydroxyflavone	0.0950032
TSC-kobusone	0.0378888
TSC-periciazine	0.0342052
TSC-2',4'-dihydroxychalcone 4'-glucoside	-0.0867896
TSC-astragaloside iv	-0.036354
TSC-demethylnobiletin	0.59685
TSC-d,l-threo-3-hydroxyaspartic acid	-0.0102823
TSC-baicalin	-0.0218716
[truncated: 7,932 more rows]

## Sheet: Table S5b
Table S5(b). The compounds library names and the library abbriviations
Abbreviations of library name	Compounds library name
KIL	Kinase Inhibitor Library
SYNKIL	SYN Kinase Inhibitor Library
PIL	Phosphatase Inhibitor Library
ProIL	Protease Inhibitor Library
NRLAOAL	Nuclear Receptor Ligand agonists or antagonists Library
CS-&-NL	Cell Signaling & Neuroscience Library
NPL	Natural Products Library
NIHCC	NIH clinical collection
ICCBKBL	ICCB Known Bioactives Library
OL	Orphan ligand
REDOX	REDOX Library
BBP-2080NPs-L	BBP-2080NPs library
FDAADL	FDA Approved Drug library
EL	Epigenetics library
PKIL	Protein kinase inhibitor library
SCRL	Stem cell regulators library
IBSL	IBscreening library
PreCL	Prestwick Chemical Library
Tocris-library	Tocris library
TSC	The spectrum collection
